# Supplementary material for: Minimizing Oxidation of Freeze-Dried Monoclonal Antibodies in Polymeric Vials Using a Smart Packaging Approach
Source: Pharmaceutics. 2021 Oct 15;13(10):1695. doi: 10.3390/pharmaceutics13101695 (PMC8541347; doi:10.3390/pharmaceutics13101695)
Supplement: Supplementary file 1 [file pharmaceutics-13-01695-s001.zip]

Archive with 1 entries (1 files):
- pharmaceutics-1368042-supplementary.pdf
